# Supplementary material for: Modified eQTL and Somatic DNA Segment Alterations in Esophageal Squamous Cell Carcinoma for Genes Related to Immunity, DNA Repair, and Inflammation
Source: Cancers (Basel). 2022 Mar 23;14(7):1629. doi: 10.3390/cancers14071629 (PMC8996990; doi:10.3390/cancers14071629)
Supplement: Supplementary file 1 [file cancers-14-01629-s001.zip]

Archive with 2 entries (2 files):
- cancers-1648295-Supplementary.pdf
- Table S6. The lists of genes in the inflammation, DNA repair, and immunity pathways.csv
