# Supplementary material for: Modified eQTL and Somatic DNA Segment Alterations in Esophageal Squamous Cell Carcinoma for Genes Related to Immunity, DNA Repair, and Inflammation
Source: Cancers (Basel). 2022 Mar 23;14(7):1629. doi: 10.3390/cancers14071629 (PMC8996990; doi:10.3390/cancers14071629)
Supplement: Supplementary file 1 [file cancers-14-01629-s001.zip › Table S6. The lists of genes in the inflammation, DNA repair, and immunity pathways.csv]

Table S6. The lists of genes in the inflammation, DNA repair, and immunity pathways.
Inflammation	Immunity	DNA.repair
AKT3	ADA	PARP2
BCL2L11	TNFRSF13C	PARP3
NDUFC2-KCTD14	TNFRSF13B	POLD3
NR1H3	BLNK	PARP1
CEBPA	ICOS	PARP4
UQCR11	AIRE	FEN1
COX6B2	IGLL1	SMUG1
NDUFA11	IL2RG	NEIL2
COX4I1	IL7R	APEX2
COX5B	JAK3	POLL
COX6A1	LCK	HMGB1
COX6A2	CIITA	APEX1
COX6B1	AICDA	LIG1
COX6C	PTPRC	LIG3
COX7A1	RAG1	MPG
COX7A2	RAG2	MUTYH
COX7B	RFX5	NTHL1
COX7C	RFXAP	OGG1
COX8A	DCLRE1C	PCNA
CYC1	TAP1	POLE3
CYP2E1	TAP2	POLB
DDIT3	BTK	POLD1
COX7B2	UNG	POLD2
EIF2S1	ZAP70	POLE
AKT1	ORAI1	POLE2
AKT2	IKBKG	NEIL3
ERN1	RFXANK	POLE4
MLXIP	CD3D	POLD4
PIK3R5	CD3E	TDG
UQCRQ	CD4	UNG
GSK3A	CD8A	XRCC1
GSK3B	CD8B	NEIL1
UQCR10	CD19	MBD4
COX8C	CD40	BIVM-ERCC5
FAS	CD40LG	CDK7
IKBKB	CD79A	CETN2
IL1A	MASP2	ERCC8
IL1B	CPB2	DDB1
FASLG	CR1	DDB2
IL6	CR2	ERCC1
IL6R	CD55	ERCC2
IL8	CFD	ERCC3
INS	A2M	ERCC4
INSR	F2	ERCC5
IRS1	F2R	ERCC6
JUN	F3	GTF2H1
NDUFS7	F5	GTF2H2
LEP	F7	GTF2H3
LEPR	F8	GTF2H4
MAP3K5	F9	RPA4
MAP3K11	F10	GTF2H5
UQCRHL	F11	MNAT1
COX1	F12	RAD23A
COX2	F13A1	RAD23B
COX3	F13B	RFC1
CYTB	FGA	RFC2
ATF4	FGB	RFC3
NDUFA1	FGG	RFC4
NDUFA2	SERPIND1	RFC5
NDUFA3	CFH	RPA1
NDUFA4	CFI	RPA2
NDUFA5	KLKB1	RPA3
NDUFA6	KNG1	GTF2H2C
NDUFA7	MBL2	GTF2H2D
NDUFA8	CD46	XPA
NDUFA9	SERPINC1	XPC
NDUFA10	SERPINE1	CUL4B
NDUFAB1	SERPINA5	CUL4A
NDUFB1	SERPINA1	CCNH
NDUFB2	PLAT	RBX1
NDUFB3	PLAU	MLH3
NDUFB4	PLAUR	MSH6
NDUFB5	PLG	MLH1
NDUFB6	SERPINF2	MSH2
NDUFB7	PROC	MSH3
NDUFB8	PROS1	PMS2
NDUFB9	MASP1	SSBP1
NDUFB10	BDKRB1	EXO1
NDUFC1	BDKRB2	RAD50
NDUFC2	CFB	DNTT
NDUFS1	TFPI	XRCC6
NDUFS2	THBD	POLM
NDUFS3	SERPING1	LIG4
NDUFV1	C1QA	MRE11A
NDUFS4	C1QB	PRKDC
NDUFS5	C1QC	DCLRE1C
NDUFS6	C1R	XRCC4
NDUFS8	C1S	XRCC5
NDUFV2	C2	NHEJ1
NDUFV3	C3	POLI
NFKB1	C3AR1	RMI2
NDUFA13	C4A	EME1
MLXIPL	C4B	EME2
ADIPOR1	C4BPA	STRA13
PRKAG2	C4BPB	FANCA
PIK3CA	C5	FANCC
PIK3CB	C5AR1	FANCD2
PIK3CD	C6	FANCE
PIK3CG	C7	FANCB
PIK3R1	C8A	FANCF
PIK3R2	C8B	FANCG
PKLR	C8G	FAN1
PRKAG3	C9	UBE2T
CYCS	VWF	HES1
NDUFB11	CD59	POLN
PPARA	AKT3	APITD1
PRKAA1	VAV3	POLK
PRKAA2	MALT1	REV1
PRKAB1	LILRB3	POLH
PRKAB2	CHUK	ATR
PRKAG1	PIK3AP1	SLX1A
NDUFA12	AKT1	FANCL
MAPK8	AKT2	FANCI
MAPK9	FCGR2B	WDR48
MAPK10	FOS	FANCM
NDUFA4L2	PIK3R5	RAD51
BAX	RASGRP3	RAD51C
RAC1	DAPP1	REV3L
RELA	GRB2	BLM
RXRA	GSK3B	BRCA1
BID	HRAS	BRCA2
SDHA	IKBKB	TOP3A
SDHB	INPP5D	USP1
SDHC	INPPL1	SLX1B
SDHD	JUN	PALB2
SREBF1	KRAS	RMI1
MLX	LYN	MUS81
TGFB1	NFATC1	C17orf70
TNF	NFATC2	BRIP1
TNFRSF1A	NFATC3	ATRIP
TRAF2	NFKB1	SLX4
UQCRB	NFKBIA	TOP3B
UQCRC1	NFKBIB	C19orf40
UQCRC2	NFKBIE	TELO2
UQCRFS1	NRAS	AKT3
UQCRH	PIK3CA	CASP12
XBP1	PIK3CB	CDK2
ADIPOR2	PIK3CD	CDK4
CASP3	PIK3CG	CDK6
ITCH	PIK3R1	CDKN1A
CASP7	PIK3R2	CDKN1B
CASP8	PLCG2	CREB3
COX4I2	PPP3CA	LAMTOR5
PIK3R3	PPP3CB	YWHAQ
IRS2	PPP3CC	TIRAP
SOCS3	PPP3R1	CHUK
COX7A2L	PPP3R2	CREB1
ADIPOQ	PRKCB	ATF2
COX5A	MAPK1	CREBBP
EIF2AK3	MAPK3	ATF6B
CDC42	MAP2K1	TICAM1
HLA	MAP2K2	CREB3L4
FCER1A	PTPN6	DDX3X
MS4A2	RAC1	E2F1
FCER1G	RAC2	E2F2
HLA-DMA	RAC3	E2F3
HLA-DMB	RAF1	EGR2
HLA-DOA	RELA	EGR3
HLA-DOB	SOS1	ELK1
HLA-DPA1	SOS2	EP300
HLA-DPB1	SYK	AKT1
HLA-DQA1	VAV1	AKT2
HLA-DQA2	VAV2	PTK2B
HLA-DQB1	CARD11	FOS
HLA-DRA	PIK3R3	PIK3R5
HLA-DRB1	IFITM1	DDX58
HLA-DRB3	BCL10	GRB2
HLA-DRB4	CD22	TBK1
HLA-DRB5	CD72	APAF1
IL3	CD79B	HRAS
IL4	CD81	BIRC5
IL5	TAB1	HSPG2
IL9	TNFSF13B	IFNA1
IL10	TIRAP	IFNA2
IL13	PARP1	IFNA4
PRG2	CSNK2A1	IFNA5
RNASE3	CSNK2A2	IFNA6
CCL11	CSNK2B	IFNA7
EPX	TICAM1	IFNA8
CD40	ERC1	IFNA10
CD40LG	TAB2	IFNA13
TAB1	DDX58	IFNA14
TNFSF13B	LY96	IFNA16
MALT1	TAB3	IFNA17
TIRAP	LAT	IFNA21
CHUK	CXCL2	IFNAR1
TNFRSF13C	BIRC2	IFNB1
PARP1	BIRC3	TICAM2
CSNK2A1	XIAP	FAS
CSNK2A2	ICAM1	IKBKB
CSNK2B	TICAM2	FASLG
TICAM1	IL1B	IL6
ERC1	IL1R1	IL8
TAB2	IL8	IRF3
DDX58	IRAK1	IRF7
LY96	CCL4L2	JAK1
TAB3	LBP	JUN
LAT	LTA	KRAS
CXCL2	LTB	SMAD3
BLNK	LTBR	SMAD4
BIRC2	MYD88	MAP3K1
BIRC3	GADD45B	MMP9
XIAP	ATM	MYC
ICAM1	NFKB2	MYD88
TICAM2	IRAK4	ATF4
IL1R1	PIAS4	NFATC1
IRAK1	PLCG1	NFATC2
CCL4L2	PIDD	NFATC3
LBP	PRKCQ	NFATC4
LCK	PTGS2	NFKB1
LTA	BCL2	NFKBIA
LTB	BCL2A1	NRAS
LTBR	RELB	PIK3CA
LYN	BCL2L1	PIK3CB
MYD88	CCL4	PIK3CD
GADD45B	CCL13	PIK3CG
ATM	CCL19	PIK3R1
NFKB2	CCL21	PIK3R2
NFKBIA	CXCL12	ATP6AP1
IRAK4	MAP3K7	CYCS
PIAS4	TLR4	PRKCA
PLAU	TNF	PRKCB
PLCG1	TNFAIP3	PRKCG
PLCG2	TNFRSF1A	MAPK1
PIDD	TRAF1	MAPK3
PRKCB	TRAF2	MAPK8
PRKCQ	TRAF3	MAPK9
PTGS2	TRAF5	MAPK10
BCL2	TRAF6	MAP2K1
BCL2A1	UBE2I	MAP2K2
RELB	VCAM1	BAD
BCL2L1	TRIM25	PTEN
CCL4	TNFSF11	MAVS
CCL13	TRADD	BAX
CCL19	RIPK1	RAF1
CCL21	TNFSF14	RB1
CXCL12	TNFRSF11A	CCND1
SYK	CFLAR	BCL2
MAP3K7	MAP3K14	RELA
BTK	CD14	IFIH1
TLR4	CCL4L1	MAP2K4
TNFAIP3	TLR6	CREB3L2
TRAF1	MAP3K8	SRC
TRAF3	MAPK14	STAT1
TRAF5	CTSK	STAT2
TRAF6	TBK1	STAT3
UBE2I	IFNA1	STAT4
VCAM1	IFNA2	STAT5A
ZAP70	IFNA4	STAT5B
TRIM25	IFNA5	STAT6
CARD11	IFNA6	TGFB1
IKBKG	IFNA7	TGFB2
TNFSF11	IFNA8	TGFB3
TRADD	IFNA10	TGFBR1
RIPK1	IFNA13	TLR2
TNFSF14	IFNA14	TLR3
TNFRSF11A	IFNA16	TLR4
CFLAR	IFNA17	TNF
BCL10	IFNA21	TP53
MAP3K14	IFNAR1	VDAC3
CD14	IFNAR2	YWHAB
CCL4L1	IFNB1	YWHAZ
IL17F	IL6	CASP3
IL23R	IL12A	CASP8
GATA3	IL12B	CASP9
TBX21	CXCL10	CASP10
IFNG	IRF3	CREB3L3
IFNGR1	IRF5	PIK3R3
IFNGR2	IRF7	IKBKG
IL2	CCL3L3	FADD
IL2RG	CXCL9	CCNA2
IL4R	TLR7	CCNA1
IL12A	TLR8	CCNE1
IL12B	TLR9	CREB3L1
IL12RB1	TOLLIP	CCNE2
IL12RB2	MAPK8	CREB5
IL17A	MAPK11	IKBKE
IL18	MAPK9	STAG1
SMAD2	MAPK10	CDKN1C
SMAD3	MAPK13	CDKN2A
MAF	MAP2K3	CDKN2B
NFATC1	MAP2K6	CDKN2C
IL21R	MAP2K7	CDKN2D
IL22	MAPK12	ANAPC10
FOXP3	CCL3	MAD2L2
IL23A	CCL3L1	STAG2
IL21	CCL5	PTTG2;
RORA	CXCL11	GADD45G
RORC	MAP2K4	DBF4
NOD2	SPP1	CHEK1
STAT1	STAT1	CHEK2
STAT3	TLR1	GADD45A
STAT4	TLR2	E2F4
STAT6	TLR3	E2F5
TGFB2	TLR5	ORC6
TGFB3	CASP8	ORC3
TLR2	FADD	CDC26
TLR5	CD80	ABL1
IL18RAP	CD86	ANAPC13
IL18R1	IKBKE	SMC1B
TCIRG1	DNM1L	SFN
ATP6V1G3	CREB3	GSK3B;
CSF1	CEBPB	ANAPC2
CSF2	RIPK3	ANAPC4
CTLA4	CREB1	HDAC1
CTSK	ATF2	HDAC2
CTSL	ATF6B	MAD2L1
ATP6V0E2	CSF1	SMAD2
FLT1	CSF2	MCM2
FOS	CREB3L4	MCM3
ATP6V0A2	JAG1	MCM4
ATP6V0D2	EDN1	MCM5
ATP6V1C2	PGAM5	MCM6
ANGPT1	MLKL	MCM7
CXCL1	CXCL1	MDM2
IL11	CXCL3	GADD45B
IL15	FAS	ATM
ITGAL	IL15	WEE2
ITGB2	JUNB	ORC1
CCL3L3	LIF	ORC2
MMP1	MAP3K5	ORC4
MMP3	MMP3	ORC5
ATP6V0A4	MMP9	PCNA;
ATP6V1D	MMP14	FZR1
ATP6V1H	ATF4	ANAPC5
ATP6V1A	BCL3	ANAPC7
ATP6V1B1	CCL2	ANAPC11
ATP6V1B2	CCL20	PLK1
ATP6V0C	CXCL5	RAD21
ATP6V1C1	CX3CL1	RBL1
ATP6V1E1	SELE	RBL2
ATP6V0B	NOD2	ANAPC1
ATP6V1G2	CREB3L2	SKP1
ATP6V0A1	TNFRSF1B	SKP2
ATP6AP1	VEGFC	BUB1
ACP5	CASP3	BUB1B
CCL2	ITCH	TFDP1
CCL3	CASP7	TFDP2
CCL3L1	CASP10	TTK
CCL5	CREB3L3	WEE1
CCL20	IL18R1	YWHAE
CXCL6	RPS6KA4	YWHAG
CXCL5	SOCS3	YWHAH
TEK	CREB3L1	ZBTB17
VEGFA	RPS6KA5	SMC1A
TNFSF13	BAG4	CDC7
ATP6V0E1	CREB5	CDC45
ATP6V1E2	MAGI2	MAD1L1
ATP6V0D1	HLA	CUL1;
ATP6V1F	CCR9	CCNB3;
CD28	ICOSLG	CDC14B
CD80	CCR10	CDC14A
CD86	HLA-DMA	CDC23
ATP6V1G1	HLA-DMB	CDC16
CDH2	HLA-DOA	CCNA1;
CACNG3	HLA-DOB	CCNB1
CACNG2	HLA-DPA1	CCND2
CTNNA1	HLA-DPB1	CCND3;
CTNNA2	HLA-DQA1	PKMYT1
CTNNB1	HLA-DQA2	SMC3
DAG1	HLA-DQB1	CCNB2
DES	HLA-DRA	BUB3
DMD	HLA-DRB1	PTTG1
DSC2	HLA-DRB3	ESPL1
DSG2	HLA-DRB4	CDK1
DSP	HLA-DRB5	CDC6
EMD	IL2	CDC20
ITGA11	IL4	CDC25A
GJA1	IL5	CDC25B;
CACNG5	IL10	CDC25C
CACNG4	IL15RA	CDC27
CTNNA3	ITGA4	APC2
ITGA6	ITGB7	CTNNB1
ITGA1	PIGR	DCC
ITGA2	CCL28	APPL1
ITGA2B	TNFRSF17	APC
ITGA3	CCL25	ARAF
ITGA4	TGFB1	RHOA
ITGA5	CXCR4	LEF1
ITGA7	MADCAM1	RAC1
ITGA9	TNFSF13	RAC2
ITGAV	CD28	RAC3;
ITGB1	CYBA	RALGDS
ITGB3	ELK1	BRAF
ITGB4	FCGR1A	TCF7
ITGB5	FCGR2A	TCF7L2
ITGB6	FCGR3A	TGFBR2
ITGB7	FCGR3B	AXIN1
ITGB8	IFNG	AXIN2
JUP	IFNGR1	TCF7L1
LAMA2	IFNGR2	RAD54B
LMNA	IL1A	NBN
ATP2A2	ITGAM	POLD2;
LEF1	ITGB1	RAD51B
PKP2	ITGB2	RAD51D
CACNA2D3	JAK1	RAD52;
CACNG8	JAK2	XRCC2;
CACNG7	NCF2	XRCC3
CACNG6	NCF4	SHFM1
ACTB	NOS2	RAD54L
RYR2	MARCKSL1	NAT2
SGCA	NCF1	UGT2B11;
SGCB	TGFB2	UGT2A1;
SGCD	TGFB3	CHRNA7
SGCG	FCGR2C	GSTO2
SLC8A1	ADCY1	ADH1A
TCF7	ACE	ADH1B
TCF7L2	PLCB1	ADH1C
ACTG1	GNA11	ADH4
CACNA1C	GNA15	ADH5
CACNA1D	GNAI1	ADH6
CACNA1F	GNAI2	ADH7
CACNA1S	GNAI3	CYP1A1
CACNA2D1	GNAL	CYP1A2
CACNB1	GNAO1	CYP1B1
CACNB2	GNAQ	CYP2A6
CACNB3	GNAS	CYP3A7
CACNB4	FASLG	CYP2A13
CACNG1	SMAD2	CYP2C19
ACTN4	SMAD3	CYP2C8
TCF7L1	PLCB2	CYP2C9
ITGA10	PLCB3	CYP2C18
ITGA8	PLCB4	CYP2E1
ACTN1	PPP2CA	CYP3A4
ACTN2	PPP2CB	CYP3A5
ACTN3	PPP2R1A	AKR1C2
CACNA2D2	PPP2R1B	EPHX1
CACNA2D4	PPP2R2A	ALDH3A1
RASGRP2	PPP2R2B	ALDH1A3
CCL26	PPP2R2C	ALDH3B1
VAV3	PPP2R2D	GSTA5;
CXCL13	TGFBR1	ALDH3B2
CXCR6	TGFBR2	GSTA1
GNB5	CALR	GSTA2
ADCY1	CD3G	GSTA3
ADCY2	CD247	GSTA4
CCR9	GNA14	GSTM1
CCL27	CLDN24	GSTM2
ADCY3	OCLN	GSTM3
ADCY5	NR1H3	GSTM4
ADCY6	PSME3	GSTM5
ADCY7	CDKN1A	GSTP1
ADCY8	IRF9	GSTT1;
ADCY9	CLDN16	GSTT2
CCR1	CLDN4	HSD11B1
CCR3	CLDN3	GSTK1
CCR4	CLDN7	ARNT
CCR5	CLDN23	MGST1
CCR6	CLDN19	MGST2
CCR7	EGF	MGST3
CCR8	EGFR	SULT1A4
GRK7	EIF2S1	UGT2B28;
CRK	CLDN14	UGT1A10
CRKL	CLDN15	UGT1A8
CX3CR1	CLDN17	UGT1A7
ADRBK1	EIF2AK1	UGT1A6
ADRBK2	IFIT1	UGT1A5
DOCK2	EIF3E	UGT1A9
ADCY4	IRF1	UGT1A4
PTK2B	ARAF	UGT1A1
FGR	LDLR	UGT1A3
FOXO3	IFIT1B	CCBL2
PLCB1	EIF2AK4	PTGS2
SHC2	OAS1	UGT2A2;
GNAI1	OAS2	CYP3A43;
GNAI2	OAS3	GSTT2B
GNAI3	CLDN20	SULT1A2
GNB1	CLDN11	SULT1A1
GNB2	CLDN18	SULT1A3
GNB3	PDPK1	SULT2A1
GNG3	CLDN22	UGT2B4
GNG4	PPARA	UGT2B7
GNG5	EIF2AK2	UGT2B10
GNG7	BAD	UGT2B15
GNG10	MAVS	UGT2B17
GNG11	RNASEL	UGT2A3;
GNGT1	RXRA	CBR1
GNGT2	CLDN25	CCBL1
CCR10	BRAF	NAT1
XCR1	STAT2	GSTO1
CXCR3	STAT3	SESN3
GRK4	CLDN5	RCHY1
GRK5	TP53	BBC3
GRK6	TYK2	SESN1
GRB2	PIAS1	IGF1
CXCL3	CLDN10	IGFBP3
HCK	CLDN8	CD82
HRAS	CLDN6	MDM4
CXCR1	CLDN2	RRM2B
CXCR2	CLDN1	SERPINE1
CXCL10	CLDN9	SHISA5
ITK	EIF2AK3	GTSE1
JAK2	SCARB1	SERPINB5
JAK3	CDK2	PMAIP1
KRAS	CDK4	STEAP3
RHOA	CDK6	PIDD
SHC4	CDKN1B	RPRM
ARRB1	ADAR	BAI1
ARRB2	CLEC4M	RRM2
CXCL9	GNB2L1	BID
NFKBIB	DOK1	TP53AIP1
NRAS	FYN	PERP
PAK1	RCHY1	RFWD2
GNG13	BBC3	ZMAT3
PF4	CD209	SIAH1
PF4V1	HSPA1A	THBS1
PLCB2	HSPA1B	TP73
PLCB3	HSPA1L	TSC2
PLCB4	HSPA2	SESN2
SHC3	HSPA6	PPM1D
GNG2	HSPA8	CCNB3
PPBP	IL2RA	TNFRSF10B
PRKACA	IL2RB	CCND3
PRKACB	IL13	CCNG1
PRKACG	SH2D1A	CCNG2
PRKCD	MSN	EI24
PRKCZ	MX1	TP53I3
MAPK1	RAB9B	CTNNA1
MAPK3	CCND1	CTNNA2
GNG12	IFIH1	EGF
MAP2K1	SLAMF1	EGFR
PRKX	STAT5A	ERBB2
PARD3	STAT5B	FOXO3
CCL28	TACR1	CTNNA3
PTK2	TP73	GSK3B
PREX1	EIF3H	ILK
CXCL16	CBLB	PDPK1
PXN	TNFSF10	SOS1
RAC2	TNFRSF10D	SOS2
RAF1	TNFRSF10C	CDH1
RAP1A	TNFRSF10B	MOCS3
RAP1B	TNFRSF10A	CTU2
GNB4	CCND2	MOCS1
GRK1	CCND3	MOCS2
ROCK1	CCNE1	MPST
CCL1	CCNE2	TRMU
CCL7	RAB9A	TST
CCL8	CXADR	URM1
CCL14	DAG1	CTU1
CCL15	DMD	NFS1
CCL16	EIF4G1	HDAC6
CCL17	EIF4G2	HDAC5
CCL18	ABL1	IRF9
CCL22	ABL2	GTF2A1L
CCL23	HLA-A	CHD4
CCL24	HLA-B	RBPJL
CCL25	HLA-C	HIST4H4
CXCL11	HLA-E	CCR3
XCL1	HLA-F	CCR4
CX3CL1	HLA-G	CCR5
CXCR5	ITGAL	CCR8
SHC1	LAMA2	HIST3H2BB
guanine	MYH6	H2BFWT
NCF1	MYH7	DLG1
SOS1	CYCS	SNW1
SOS2	PRF1	UBR4
SRC	ACTB	SCRIB
BRAF	BID	ATP6V0D2
STAT2	SGCA	HIST1H2BA
STAT5B	SGCB	KAT2A
XCL2	SGCD	SND1
TIAM1	SGCG	H2BFM
CCR2	ACTG1	MRPS18B
VAV1	CASP9	GSN
VAV2	CAV1	GTF2A1
WAS	EIF4G3	GTF2A2
CXCR4	SPRY1	GTF2B
WASL	SPRY2	GTF2E1
GNG8	STAM2	GTF2E2
ROCK2	PIAS3	HIST1H2BD
CXCL14	IL24	HIST1H2BB
BCAR1	CISH	HLA-A
ELMO1	IL22RA2	HLA-B
macrophage	SOCS4	HLA-C
CLEC4M	CNTF	HLA-E
TLR6	CNTFR	HLA-F
TUBA1B	CREBBP	HLA-G
TUBB3	CSF2RA	HNRNPK
TUBB4A	CSF2RB	HPN
TUBB4B	CSF3	RBPJ
SEC61B	CSF3R	IL6ST
CORO1A	CSH1	JAK3
TUBA3E	CSH2	TBPL2
TUBA3D	CTF1	LTBR
COMP	IL23R	LYN
CTSS	SPRED1	HIST2H2BF
CYBA	IFNLR1	NFKB2
CYBB	SPRED2	HDAC7
DYNC1H1	EP300	PKM
DYNC1I1	EPO	HIST2H4B
DYNC1I2	EPOR	PRKACA
DYNC1LI2	CLCF1	PRKACB
PIKFYVE	CBLC	PRKACG
TUBB	GH1	VAC14
FCAR	GH2	HDAC8
FCGR1A	GHR	EIF2AK2
FCGR2A	IFNL2	PRKX
FCGR2B	IFNL3	PSMC1
FCGR3A	IFNL1	BAK1
FCGR3B	IL19	PXN
PLA2R1	SOCS7	RANBP1
SEC61G	IFNE	RASA2
STX12	IFNW1	REL
NOX1	IL3	SP100
SEC61A1	IL3RA	SRF
CD209	IL4R	SYK
HLA-A	IL5RA	TBP
HLA-B	IL6R	C3
HLA-C	IL6ST	TRAF1
HLA-E	IL7	TRAF2
HLA-F	IL9	TRAF3
HLA-G	IL9R	TRAF5
RAB7B	IL10RA	UBE3A
TUBB8	IL10RB	USP7
TUBB2B	IL11	HDAC11
ITGAM	IL11RA	ACTN4
LAMP1	IL12RB1	HIST1H4I
LAMP2	IL12RB2	HIST1H2BG
M6PR	IL13RA1	HIST1H2BL
MBL2	IL13RA2	HIST1H2BN
MPO	LEP	HIST1H2BM
MRC1	LEPR	HIST1H2BF
MSR1	LIFR	HIST1H2BE
NCF2	SPRED3	HIST1H2BH
NCF4	MPL	HIST1H2BI
NOS1	MYC	HIST1H2BC
OLR1	OSM	HIST1H2BO
NOX3	IL20	HIST2H2BE
DYNC1LI1	IL21R	HIST1H4A
TUBA8	IL22	HIST1H4D
PIK3C3	IL23A	HIST1H4F
STX18	PIM1	HIST1H4K
SEC61A2	IL20RA	HIST1H4J
RAB5A	IL20RB	HIST1H4C
RAB5B	IL26	HIST1H4H
RAB5C	PRL	HIST1H4B
SFTPD	PRLR	HIST1H4E
CLEC7A	IFNK	HIST1H4L
SFTPA1	PTPN11	HIST1H4G
TAP1	IL22RA1	HIST2H4A
TAP2	IL21	HDAC10
TFRC	CRLF2	HIST1H2BK
THBS1	STAT4	SCIN
THBS2	STAT6	ACTN1
THBS3	TPO	TRADD
THBS4	STAM	ACTN2
C1R	SPRY4	HDAC3
C3	TSLP	KAT2B
TUBA4A	SOCS1	ACTN3
TUBA3C	CBL	HIST1H2BJ
TUBB2A	SOCS2	DNAJA3
SFTPA2	PIAS2	ATP6V0D1
TUBA1A	OSMR	MAPKAPK2
RAB7A	SOCS5	TBPL1
COLEC11	CACNG3	HDAC9
DYNC2H1	CACNG2	HDAC4
TUBAL3	ADCY2	CDC42
TUBB1	ADCY3	HLA
COLEC12	ADCY5	KAT5
CALR	ADCY6	ADCY1
CANX	ADCY7	PTTG2
RILP	ADCY8	ADCY2
EEA1	ADCY9	ADCY3
STX7	ADRB1	ADCY5
TUBB6	DES	ADCY6
TUBA1C	ADCY4	FZD10
MARCO	EMD	ADCY7
FCGR2C	ITGA11	ADCY8
HGS	CACNG5	ADCY9
VAMP3	CACNG4	TNFRSF13C
CD36	IGF1	CREM
SCARB1	ITGA6	CSF2
SEC22B	ITGA1	DVL1
MRC2	ITGA2	DVL2
CDH3	ITGA2B	DVL3
CLDN24	ITGA3	EGR1
CDH4	ITGA5	ADCY4
CDH5	ITGA7	CRTC2
OCLN	ITGA9	ELK4
CDH15	ITGAV	ETS1
leukosialin-like	ITGB3	ETS2
CD226	ITGB4	FDPS
CLDN16	ITGB5	RRAS2
CNTN1	ITGB6	MRAS
CLDN4	ITGB8	CRTC1
CLDN3	LMNA	FZD2
CLDN7	MYBPC3	GPS2
CLDN23	MYL2	SLC25A4
VCAN	MYL3	SLC25A5
CLDN19	ATP2A2	SLC25A6
TIGIT	PLN	HLA-DMA
ALCAM	PRKACA	HLA-DMB
NTNG1	PRKACB	HLA-DOA
NLGN1	PRKACG	HLA-DOB
NFASC	CACNA2D3	HLA-DPA1
ICOSLG	PRKX	HLA-DPB1
CLDN14	CACNG8	HLA-DQA1
CADM1	CACNG7	HLA-DQA2
CLDN15	CACNG6	HLA-DQB1
NEGR1	RYR2	HLA-DRA
PVRL3	SLC8A1	HLA-DRB1
CNTNAP2	ACTC1	HLA-DRB3
CLDN17	TNNC1	HLA-DRB4
GLG1	TNNI3	HLA-DRB5
CD274	TNNT2	XIAP
ICOS	TPM1	ICAM1
ICAM2	TPM2	IL1R1
ICAM3	TPM3	IL2
L1CAM	TPM4	IL2RA
MAG	TTN	IL2RB
CD99	CACNA1C	IL2RG
MPZ	CACNA1D	IL15
NCAM1	CACNA1F	IL15RA
NCAM2	CACNA1S	ITGAL
NEO1	CACNA2D1	ITGB2
NRCAM	CACNB1	LCK
CLDN20	CACNB2	LTA
CLDN11	CACNB3	MAP3K3
F11R	CACNB4	MSX1
CLDN18	CACNG1	MSX2
PDCD1	ITGA10	MYB
PECAM1	ITGA8	MYBL1
CLDN22	CACNA2D2	MYBL2
NLGN3	CACNA2D4	ATF1
NLGN4X	MS4A1	ATF3
NLGN2	EIF2B3	NFYB
LRRC4C	ST6GAL1	WNT16
CADM3	AIF1	PDGFA
PTPRC	OPRK1	PDGFB
PTPRF	BCL2L13	PDGFRA
PTPRM	FADS1	PDGFRB
PVR	KLK2	WNT4
PVRL1	ABCC3	PPP3CA
PVRL2	ART3	PPP3CB
JAM2	MBP	PPP3CC
SDC1		PPP3R1
SDC2		PPP3R2
SDC4		RAN
SELE		RELB
SELL		BCL2L1
SELP		RRAS
SELPLG		CRTC3
LRRC4		SLC2A1
CLDN25		SPI1
SIGLEC1		TCF3
SPN		TERT
CNTN2		TSPO
CLDN5		TLN1
VTCN1		TNFRSF1A
PDCD1LG2		VCAM1
CD276		VDAC1
MADCAM1		VDAC2
JAM3		WNT1
NTNG2		WNT2
CNTNAP1		WNT3
MPZL1		WNT5A
CLDN10		WNT6
CLDN8		WNT7A
CLDN6		WNT7B
CLDN2		WNT8A
CLDN1		WNT8B
CLDN9		WNT10B
ESAM		WNT11
CD2		WNT2B
CD4		WNT9A
CD6		WNT9B
CD8A		XBP1
CD8B		XPO1
CD22		ZFP36
NRXN3		IL1R2
NRXN1		FZD5
NRXN2		FZD3
LRRC4B		WNT10A
CD34		FOSL1
CD58		WNT5B
SDC3		CALR
CDH1		CANX
DNM1L		TRRAP
CREB3		FZD1
CEBPB		FZD4
RIPK3		FZD6
MAP3K8		FZD7
CREB1		FZD8
ATF2		FZD9
ATF6B		SLC25A31
MAPK14		TLN2
CREB3L4		RANBP3
JAG1		NRP1
EDN1		WNT3A
PGAM5		MAP3K14
MLKL		CD3D
JUNB		CD3E
LIF		CD3G
MMP9		TP53INP1
MMP14		CD40
MAPK11		RALBP1
MAPK13		PLD1
MAP2K3		RAC3
MAP2K6		RALA
MAP2K7		RALB
BCL3		TGFA
MAPK12		VEGFA
MAP2K4		ARHGEF6
CREB3L2		BCL2L11
TNFRSF1B		C8orf44-SGK3
VEGFC		SGK2
CASP10		LPAR6
CREB3L3		LAMC3
FADD		GNB5
RPS6KA4		CHAD
CREB3L1		CDC37
RPS6KA5		CHRM1
BAG4		CHRM2
CREB5		THEM4
MAGI2		PIK3AP1
MYL12B		COL1A1
MYL9		COL1A2
RAPGEF3		COL2A1
MYL12A		COL3A1
RAPGEF4		COL4A1
CTNND1		COL4A2
ARHGAP35		COL4A3
MYLPF		COL4A4
ARHGAP5		COL4A5
RHOH		COL4A6
MLLT4		COL5A1
MMP2		COL5A2
MSN		COL6A1
MYL2		COL6A2
MYL5		COL6A3
PRKCA		COL11A1
PRKCG		COL11A2
PTPN11		COMP
MYL7		COL6A6
SIPA1		CSF1
THY1		CSF1R
TXK		CSF3
VASP		CSF3R
VCL		CSH1
EZR		CSH2
RASSF5		LPAR1
MYL10		EFNA1
NAT2		EFNA2
UGT2B11		EFNA3
UGT2A1		EFNA4
CHRNA7		EFNA5
GSTO2		EPHA2
ADH1A		EIF4B
ADH1B		EIF4E
ADH1C		EIF4EBP1
ADH4		EPO
ADH5		EPOR
ADH6		F2R
ADH7		FGF1
CYP1A1		FGF2
CYP1A2		FGF3
CYP1B1		FGF4
CYP2A6		FGF5
CYP3A7		FGF6
CYP2A13		FGF7
CYP2C19		FGF8
CYP2C8		FGF9
CYP2C9		FGF10
CYP2C18		FGF11
CYP3A4		FGF12
CYP3A5		FGF13
AKR1C2		FGF14
EPHX1		FGFR1
ALDH3A1		FGFR3
ALDH1A3		FGFR2
ALDH3B1		FGFR4
GSTA5		FIGF
ALDH3B2		LAMB4
GSTA1		ITGA11
GSTA2		PHLPP2
GSTA3		FLT1
GSTA4		PHLPP1
GSTM1		FLT4
GSTM2		FN1
GSTM3		LPAR3
GSTM4		SGK3
GSTM5		MTOR
GSTP1		EIF4E1B
GSTT1		G6PC
GSTT2		COL24A1
HSD11B1		FGF20
GSTK1		FGF21
ARNT		GH1
MGST1		GH2
MGST2		GHR
MGST3		FGF22
SULT1A4		GNB1
UGT2B28		GNB2
UGT1A10		GNB3
UGT1A8		GNG3
UGT1A7		GNG4
UGT1A6		GNG5
UGT1A5		GNG7
UGT1A9		GNG10
UGT1A4		GNG11
UGT1A1		GNGT1
UGT1A3		GNGT2
CCBL2		PPP2R3B
UGT2A2		ANGPT1
CYP3A43		LAMA1
GSTT2B		LPAR4
SULT1A2		ANGPT2
SULT1A1		PKN3
SULT1A3		GYS1
SULT2A1		GYS2
UGT2B4		HGF
UGT2B7		NR4A1
UGT2B10		HSP90AA1
UGT2B15		HSP90AB1
UGT2B17		TNC
UGT2A3		IBSP
CBR1		IFNAR2
CCBL1		IGF1R
NAT1		IL3
GSTO1		IL3RA
HIST4H4		IL4
HIST2H3C		IL4R
HIST3H2BB		IL6R
CTSG		IL7
H2BFWT		IL7R
ELANE		INS
HIST1H2AA		INSR
HIST1H2BA		ITGA6
H2BFM		IRS1
GRIN2A		ITGA1
GRIN2B		ITGA2
HIST1H2AE		ITGA2B
HIST1H2AD		ITGA3
H2AFX		ITGA4
H2AFZ		ITGA5
HIST1H2BD		ITGA7
HIST1H2BB		ITGA9
H3F3A		ITGAV
H3F3B		ITGB1
HIST2H2AB		ITGB3
HIST2H3A		ITGB4
H3F3C		ITGB5
HIST2H2BF		ITGB6
H2AFB2		ITGB7
H2AFB1		ITGB8
HIST2H4B		JAK2
H2AFY2		KDR
H2AFJ		KIT
HIST2H3D		LAMA2
SNRPB		LAMA3
SNRPD1		LAMA4
SNRPD3		LAMA5
TRIM21		LAMB1
TROVE2		LAMB2
SSB		LAMB3
C1QA		LAMC1
C1QB		LAMC2
C1QC		MCL1
C1S		MET
C2		KITLG
C4A		MTCP1
C4B		NGF
HIST2H2AA4		NGFR
C5		NOS3
C6		OSM
C7		COL5A3
C8A		PCK1
C8B		PCK2
C8G		ANGPT4
C9		GNG13
HIST3H3		PGF
HIST1H4I		GNG2
HIST1H2AI		DDIT4
HIST1H2AK		PPP2R3C
HIST1H2AJ		PPP2CA
HIST1H2AL		PPP2CB
HIST1H2AC		PPP2R1A
HIST1H2AB		PPP2R1B
HIST1H2AM		PPP2R2A
HIST2H2AA3		PPP2R2B
HIST2H2AC		PPP2R2C
HIST1H2BG		PPP2R3A
HIST1H2BL		PPP2R5A
HIST1H2BN		PPP2R5B
HIST1H2BM		PPP2R5C
HIST1H2BF		PPP2R5D
HIST1H2BE		PPP2R5E
HIST1H2BH		PRKAA1
HIST1H2BI		PRKAA2
HIST1H2BC		PPP2R2D
HIST1H2BO		PKN1
HIST2H2BE		PKN2
HIST1H3A		PRKCZ
HIST1H3D		GNG12
HIST1H3C		PDGFC
HIST1H3E		PRL
HIST1H3I		PRLR
HIST1H3G		RELN
HIST1H3J		LPAR5
HIST1H3H		PTK2
HIST1H3B		RPTOR
HIST1H4A		G6PC2
HIST1H4D		GNB4
HIST1H4F		RHEB
HIST1H4K		RPS6
HIST1H4J		RPS6KB1
HIST1H4C		RPS6KB2
HIST1H4H		RXRA
HIST1H4B		TNN
HIST1H4E		MLST8
HIST1H4L		SGK1
HIST1H4G		guanine
HIST2H4A		SPP1
H2AFB3		STK11
HIST1H2AH		TEK
HIST1H2BK		THBS2
HIST1H3F		THBS3
HIST1H2AG		THBS4
HIST1H2BJ		TNR
HIST3H2A		TNXB
H2AFV		HSP90B1
H2AFY		TSC1
CXADR		VEGFB
CD55		VEGFC
EIF4G1		VTN
EIF4G2		VWF
ABL1		PDGFD
FYN		FGF23
ABL2		TCL1A
MYH6		ITGA10
MYH7		ITGA8
PRF1		COL27A1
RAC3		FGF18
CCND1		FGF17
CASP9		FGF16
CAV1		LPAR2
EIF4G3		OSMR
PLA2G4B		G6PC3
PPP5D1		CD19
RASGRP1		GNG8
MAP3K2		EIF4E2
GADD45G		TCL1B
DUSP14		FGF19
MAP4K1		TFG
DUSP10		CEBPA
RASGRP4		RASSF1
PLA2G4E		EGLN2
DAXX		EGLN3
GADD45A		BIRC8
DUSP1		CKS1B
DUSP2		CKS2
DUSP3		CRK
DUSP4		CRKL
DUSP5		CSF2RA
DUSP6		CTBP1
DUSP7		CTBP2
DUSP8		DAPK1
DUSP9		DAPK3
EGF		EPAS1
EGFR		MECOM
ELK1		FH
ELK4		FOXO1
MECOM		FLT3
FGF1		FLT3LG
FGF2		DAPK2
FGF3		CBLC
FGF4		STK36
FGF5		GLI1
FGF6		GLI2
FGF7		GLI3
FGF8		HIF1A
FGF9		BIRC2
FGF10		BIRC3
FGF11		KLK3
FGF12		AR
FGF13		JUP
FGF14		MAX
FGFR1		MITF
FGFR3		MMP1
FGFR2		MMP2
FGFR4		NKX3-1
RRAS2		NOS2
MRAS		NTRK1
FLNA		SUFU
MAPK8IP3		PLCG1
FLNB		PLCG2
FLNC		PML
MAPK8IP2		EGLN1
PLA2G4F		PPARD
RASGRP3		PPARG
FGF20		PTCH1
FGF21		RARA
FGF22		RARB
RPS6KA6		RET
GNA12		BCR
PLA2G4D		RXRB
MKNK2		RXRG
NR4A1		HHIP
HSPA1A		SHH
HSPA1B		BMP2
HSPA1L		BMP4
HSPA2		SMO
HSPA6		STK4
HSPA8		TCEB1
HSPB1		TCEB2
JUND		TPM3
STMN1		TPR
MAPT		TRAF6
MAX		VHL
MEF2C		ZBTB16
MAP3K1		PAX8
MAP3K3		BIRC7
MAP3K4		CCDC6
MOS		NCOA4
MYC		RASSF5
NF1		CUL2
NFATC3		RUNX1
NGF		RUNX1T1
NTF3		PTCH2
NTF4		CBL
NTRK1		CBLB
NTRK2		PIAS2
PAK2		TRAF4
ECSIT		ARNT2
TAOK3		UPF1
PDGFA
PDGFB
PDGFRA
PDGFRB
NLK
ZAK
PLA2G4A
PPM1A
PPM1B
PPP3CA
PPP3CB
PPP3CC
PPP3R1
PPP3R2
PPP5C
MAPK7
MAP2K2
MAP2K5
DUSP22
TAOK1
PTPN7
PTPRR
MAP4K2
RASA1
RASA2
RASGRF1
RASGRF2
RPS6KA1
RPS6KA2
RPS6KA3
RRAS
BDNF
SRF
STK3
STK4
TGFBR1
TGFBR2
TP53
CACNA1A
CACNA1B
CACNA1E
MAP3K12
IL1R2
MAPKAPK3
FGF23
DUSP16
PTPN5
MAP4K3
MAPKAPK5
MKNK1
PLA2G4C
LAMTOR3
JMJD7-PLA2G4B
FGF18
FGF17
FGF16
CACNA1I
CACNA1H
CACNA1G
MAP3K6
MAP3K13
MAPKAPK2
TAOK2
MAP4K4
MAPK8IP1
RAPGEF2
CDC25B
FGF19
MASP2
CPB2
CR1
CR2
CFD
A2M
F2
F2R
F3
F5
F7
F8
F9
F10
F11
F12
F13A1
F13B
FGA
FGB
FGG
SERPIND1
CFH
CFI
KLKB1
KNG1
CD46
SERPINC1
SERPINE1
SERPINA5
SERPINA1
PLAT
PLAUR
PLG
SERPINF2
PROC
PROS1
MASP1
BDKRB1
BDKRB2
CFB
TFPI
THBD
SERPING1
C3AR1
C4BPA
C4BPB
C5AR1
VWF
CD59
CDKN1A
CDKN1B
EGLN2
EGLN3
CREBBP
EIF4E
EIF4EBP1
ENO1
ENO2
ENO3
EP300
EPO
ERBB2
ALDOA
MTOR
EIF4E1B
GAPDH
ANGPT2
HIF1A
HK1
HK2
HK3
HMOX1
IGF1
IGF1R
LDHA
NOS2
NOS3
NPPA
ANGPT4
PDHA1
PDHA2
PDHB
PDK1
PFKFB1
PFKFB2
PFKFB3
PFKFB4
PFKL
PGK1
EGLN1
RPS6
RPS6KB1
RPS6KB2
SLC2A1
TCEB1
TCEB2
TF
TIMP1
VHL
HKDC1
CAMK2A
CAMK2B
CAMK2D
CAMK2G
CUL2
EIF4E2
RBX1
INPP5D
LCP2
PDPK1
PRKCE
GAB2
CASP12
ADAM10
CDK5
ATP5H
CALML6
ATF6
NCSTN
BACE1
BACE2
GNAQ
GRIN1
GRIN2C
GRIN2D
HSD17B10
APAF1
APBB1
IDE
APOE
APP
ITPR1
ITPR2
ITPR3
LPL
LRP1
MME
ATP6
ATP8
ATP2A1
ATP2A3
ATP5A1
ATP5B
ATP5C1
APH1A
ATP5D
ATP5E
ATP5F1
ATP5G1
ATP5G2
ATP5G3
CALML5
ATP5J
ATP5O
PSENEN
PSEN1
PSEN2
BAD
RYR3
SNCA
ADAM17
CALM1
CALM2
CALM3
CALML3
CAPN1
CAPN2
APH1B
CDK5R1
NAE1
ARPC5
ARPC4
ARPC3
ARPC1B
ARPC2
ARPC1A
YWHAQ
CTTN
HCLS1
KRT18
NCK1
NCL
YWHAZ
ARPC5L
NCK2
ARHGEF2
DSG1
FPR1
FPR2
FPR3
KRT10
PTAFR
CDK4
CDKN2A
APC2
CDKN2B
CDKN2C
ANAPC10
KAT5
POLD3
PTTG2
CHEK1
CHEK2
FZD10
CREM
DLG1
DVL1
DVL2
DVL3
E2F1
E2F2
E2F3
EGR1
EGR2
CRTC2
ETS1
ETS2
FDPS
CRTC1
CDC26
FZD2
KAT2A
GPS2
SLC25A4
SLC25A5
SLC25A6
ANAPC2
ANAPC4
APC
IL2RA
IL2RB
IL15RA
JAK1
TBPL2
MAD2L1
SMAD4
MSX1
MSX2
MYB
MYBL1
MYBL2
ATF1
ATF3
NFATC2
NFATC4
NFYB
PCNA
WNT16
ANAPC5
ANAPC7
ANAPC11
POLE3
POLB
POLD1
POLD2
POLE
POLE2
WNT4
ATR
VAC14
POLE4
POLD4
RAN
RANBP1
RB1
ANAPC1
CRTC3
SPI1
STAT5A
TBP
TCF3
BUB1B
TERT
TSPO
TLN1
VDAC1
VDAC2
VDAC3
WNT1
WNT2
WNT3
WNT5A
WNT6
WNT7A
WNT7B
WNT8A
WNT8B
WNT10B
WNT11
WNT2B
WNT9A
WNT9B
XPO1
ZFP36
FZD5
FZD3
WNT10A
FOSL1
WNT5B
TRRAP
FZD1
FZD4
FZD6
FZD7
FZD8
FZD9
SLC25A31
TLN2
RANBP3
CDC23
NRP1
KAT2B
CDC16
CCND2
CCND3
WNT3A
CCNB2
CD3D
CD3E
CD3G
BUB3
PTTG1
TP53INP1
TBPL1
CDC20
CDC27
HDAC6
HDAC5
CDK2
CDK6
IRF9
GTF2A1L
CHD4
RBPJL
DDB1
DDX3X
EGR3
SNW1
UBR4
SCRIB
SND1
MRPS18B
GSN
GTF2A1
GTF2A2
GTF2B
GTF2E1
GTF2E2
GTF2H1
GTF2H2
GTF2H3
GTF2H4
HDAC1
HDAC2
HNRNPK
HPN
RBPJ
IL6ST
IRF3
IRF7
MDM2
HDAC7
PKM
PMAIP1
HDAC8
EIF2AK2
PSMC1
BAK1
RBL1
RBL2
REL
SKP2
SP100
GTF2H2C
GTF2H2D
UBE3A
YWHAB
YWHAE
YWHAG
YWHAH
USP7
HDAC11
MAD1L1
HDAC10
SCIN
HDAC3
CCNA2
CCNA1
CCNE1
DNAJA3
CCNE2
HDAC9
HDAC4
CDK1
MIR103B1
MIR103B2
MIR23C
COMMD3-BMI1
SPRY2
PAK4
IGF2BP1
RASSF1
CDCA5
TRIM71
CYP24A1
DNMT1
DNMT3A
DNMT3B
EFNA3
ERBB3
EZH2
DICER1
SIRT1
ZFPM2
FOXP1
GLS2
PDCD4
GLS
HOXD10
TNC
MIRLET7A1
MIRLET7A2
MIRLET7A3
MIRLET7B
MIRLET7C
MIRLET7D
MIRLET7E
MIRLET7F1
MIRLET7F2
MIRLET7G
MIRLET7I
MIR100
MIR101-1
MIR101-2
MIR103A1
MIR103A2
MIR106B
MIR107
MIR10A
MIR10B
MIR1-1
MIR1-2
MIR122
MIR124-1
MIR124-2
MIR124-3
MIR125A
MIR125B1
MIR125B2
MIR126
MIR128-1
MIR128-2
MIR129-1
MIR129-2
MIR133A1
MIR133A2
MIR135A1
MIR135A2
MIR137
MIR141
MIR143
MIR145
MIR146A
MIR150
MIR152
MIR155
MIR15A
MIR15B
MIR16-1
MIR16-2
MIR17
MIR18A
MIR181A2
MIR181B1
MIR181B2
MIR181C
MIR183
MIR192
MIR194-1
MIR194-2
MIR195
MIR199A1
MIR199A2
MIR199B
MIR19A
MIR19B1
MIR19B2
MIR20A
MIR200A
MIR200B
MIR200C
MIR203
MIR205
MIR206
MIR21
MIR210
MIR181A1
MIR214
MIR215
MIR221
MIR222
MIR223
MIR224
MIR23A
MIR23B
MIR25
MIR26A1
MIR26A2
MIR26B
MIR27A
MIR27B
MIR28
MIR29A
MIR29B1
MIR29B2
MIR29C
MIR30A
MIR30B
MIR30C1
MIR30C2
MIR30D
MIR30E
MIR31
MIR32
MIR34A
MIR34B
MIR34C
MIR7-1
MIR7-2
MIR7-3
MIR9-1
MIR9-2
MIR92A1
MIR92A2
MIR9-3
MIR96
MIR99A
MARCKS
MCL1
MDM4
MET
MMP16
ABCC1
MIR133B
MIR135B
MIR324
MIR326
MIR330
MIR331
MIR335
MIR342
MIR345
MIR373
NOTCH1
NOTCH2
NOTCH3
NOTCH4
MIR375
MIR423
ABCB1
SERPINB5
PIM1
DDIT4
MIR449A
PTEN
MIR363
MIR451A
MIR494
MIR193B
MIR181D
MIR520A
MIR520C
MIR520G
MIR520H
RPTOR
RDX
BCL2L2
MIR483
TNN
BMI1
SLC7A1
BMPR2
FSCN1
SOX4
BRCA1
ST14
MIR602
MIR615
MIR625
ZEB1
TIMP3
TNR
TNXB
TPM1
VIM
HMGA2
RECK
SLC45A3
TP63
SOCS1
CCNG1
BMF
KIF23
CD44
ZEB2
CDC25A
CDC25C
AIF1
N4BP2L1
NCAPD2
DUSP12
